# Supplementary material for: VapC10 toxin of the legume symbiont Sinorhizobium meliloti targets tRNASer and controls intracellular lifestyle
Source: ISME J. 2024 Jan 29;18(1):wrae015. doi: 10.1093/ismejo/wrae015 (PMC10945364; doi:10.1093/ismejo/wrae015)
Supplement: File_S1_Lists_of_genes_Venn_diagrams_wrae015 [file file_s1_lists_of_genes_venn_diagrams_wrae015.xlsx]

## Sheet: Specific genes in Venn diagrams
File S1. Lists of genes detected in the different Venn diagrams shown in Figure 3 B,C and Figure S9.
The number of specific serine codons, length function, and class of function of genes are indicated. The symbiotic genes are highlighted.
Venn Diagram Figure 3B
List	UCU	UCC	UCA	UCG	AGC	AGU	Total_serine	Lenght (nt)	Targeted codons (UCU, UCA, UCC)	Function	Class
[serX/SMc02945] and [serT/SMc01243] and [ZIII+]:
SMa0462	6	5	5	10	7	4	37	614	16	hypothetical protein	VI.C Hypothetical/Global similarity
SMa0774	9	8	6	6	5	3	37	554	23	NoeB host specific nodulation protein	IV.H Nodulation
SMa0815	9	5	6	6	6	3	35	542	20	NifA transcriptional activator	I.F.6 I.F.6 nitrogen fixation
SMa0817	4	6	6	6	4	2	28	436	16	FixC oxidoreductase	I.F.6 I.F.6 nitrogen fixation
SMa1209	2	12	8	22	11	2	57	758	22	FixI1 ATPase	I.G.1 electron transport
SMb20333	1	15	5	20	12	0	53	663	21	Choline-glycine betaine transporter induced by an osmotic shock	IV.D.3 carbohydrates, organic acids, alcohols
SMc03252	6	4	4	8	5	1	28	283	14	Putative glutamate 5-kinase	I.A.16 proline
SMc03287	8	11	9	14	10	5	57	835	28	Probable oxidoreductase,tyrosinase	I Small Molecule Metabolism
SMc03762	7	16	13	26	22	5	89	998	36	Hypothetical transmembrane protein	VI.B Hypothetical/Partial similarity
[serX/Smc02945] and [ZIII+]:
SMa0763	4	3	2	2	3	1	15	216	9	Hypothetical protein	VI.B Hypothetical/Partial similarity
SMb20515	5	7	3	20	28	6	69	1162	15	Putative methyltransferase	IV.C Mobility chemotaxis
SMc00561	0	12	0	18	2	0	32	500	12	Probable replicative DNA helicase	II.B.8 DNA - replication, repair, restr./modif.
SMc00765	4	12	0	16	23	3	58	842	16	Probable methyl-accepting chemotaxis protein	IV.C Mobility chemotaxis
SMc01030	2	13	0	5	3	2	25	349	15	Pyruvate dehydrogenase E1 component alpha subunit	I.H.7 pyruvate dehydrogenase
SMc01237	1	32	1	31	9	1	75	1264	34	Vitamin B12-dependent ribonucleotide reductase	I.F.10 sugar-nucleotide biosynthesis, conversions
SMc01267	4	11	1	10	15	4	45	650	16	hypothetical protein	VI.C Hypothetical/Global similarity
SMc01829	0	23	1	35	20	1	80	1104	24	Multidrug resistance protein	IV.D Transport of small molecules
SMc02080	0	12	1	10	7	1	31	948	13	Probable valyl-tRNA synthetase (valine--tRNA ligase)	II.D.1 amino acyl tRNA synthesis; tRNA modification
SMc02406	6	31	2	26	41	6	112	1412	39	Hypothetical protein	VI.B Hypothetical/Partial similarity
SMc02756	2	18	0	13	17	1	51	827	20	Putative sensor histidine kinase	IV.A Cell division
SMc02867	3	17	0	44	21	2	87	1049	20	Putative multidrug-efflux system transmembrane protein	IV.G.2 drug/analog sensitivity and resistance
SMc03243	2	14	0	11	6	0	33	521	16	Putative alkaline phosphatase transmembrane protein	I.F.20 phosphorus metabolism
[serT/Smc01243] and [ZIII+]:
SMa0773	3	3	7	8	11	6	38	477	13	NoeA host specific nodulation protein	IV.H Nodulation
SMa0814	1	3	4	7	3	2	20	491	8	NifB FeMo cofactor biosynthesis protein	I.F.6 I.F.6 nitrogen fixation
SMa0830	3	6	4	9	5	4	31	477	13	NifE nitrogenase molybdenum-cofactor synthesis protein	I.F.6 I.F.6 nitrogen fixation
SMb20841	0	8	5	3	4	0	20	277	13	hypothetical protein	VI.C Hypothetical/Global similarity
SMc01554	2	6	5	3	4	0	20	300	13	hypothetical protein	VI.C Hypothetical/Global similarity
Venn Diagram Figure 3C
List	UCU	UCC	UCA	UCG	AGC	AGU	Total_serine	Lenght (nt)	Targeted codons (UCG, AGC, AGU)	Function	Detail-class
[serU/Smc03779] and [serV/Smc02409] and [ZIII+]:
SMa1087	0	7	0	13	9	4	33	734	26	Cation transport ATPase	IV.D Transport of small molecules
SMb20333	1	15	5	20	12	0	53	663	32	Choline-glycine betaine transporter induced by an osmotic shock	IV.D.3 carbohydrates, organic acids, alcohols
SMb20515	5	7	3	20	28	6	69	1162	54	Putative methyltransferase	IV.C Mobility chemotaxis
SMc00074	0	11	2	23	14	0	50	971	37	Diguanylate cyclase/phosphodiesterase	VI.A Not classified regulator
SMc00765	4	12	0	16	23	3	58	842	42	Probable methyl-accepting chemotaxis protein	IV.C Mobility chemotaxis
SMc01829	0	23	1	35	20	1	80	1104	56	Multidrug resistance protein	IV.D Transport of small molecules
SMc01860	3	8	0	13	15	3	42	583	31	Probable peptidoglycan synthetase	III.B.3 murein sacculus, peptidoglycan
SMc02406	6	31	2	26	41	6	112	1412	73	Hypothetical protein	VI.B Hypothetical/Partial similarity
SMc02756	2	18	0	13	17	1	51	827	31	Putative sensor histidine kinase	IV.A Cell division
SMc02867	3	17	0	44	21	2	87	1049	67	Putative multidrug-efflux system transmembrane protein	IV.G.2 drug/analog sensitivity and resistance
SMc03287	8	11	9	14	10	5	57	835	29	Probable oxidoreductase,tyrosinase	I Small Molecule Metabolism
SMc03762	7	16	13	26	22	5	89	998	53	Hypothetical transmembrane protein	VI.B Hypothetical/Partial similarity
[serU/Smc0377] and [ZIII+]:
SMa0827	0	9	2	12	1	2	26	501	15	NifD nitrogenase molybdenum-iron protein alpha chain	I.F.6 I.F.6 nitrogen fixation
SMa0829	3	7	3	12	4	1	30	514	17	NifK nitrogenase molybdenum-iron protein beta chain	I.F.6 nitrogen fixation
SMa1209	2	12	8	22	11	2	57	758	35	FixI1 ATPase	I.G.1 electron transport
SMb20335	2	2	0	18	5	2	29	427	25	hypothetical protein	I.F.10 sugar-nucleotide biosynthesis, conversions
SMb21301	2	8	3	16	11	1	41	795	28	Aldehyde dehydrogenase (NAD+)	I.H.7 pyruvate dehydrogenase
SMc00561	0	12	0	18	2	0	32	500	20	Probable replicative DNA helicase	II.B.8 DNA - replication, repair, restr./modif.
SMc00827	0	6	1	25	6	1	39	502	32	Probable phosphate permease	I.F.20 phosphorus metabolism
SMc01043	0	6	0	12	6	0	24	485	18	Nitrogen assimilation regulatory protein	I.F.6 I.F.6 nitrogen fixation
SMc01111	0	4	1	12	4	1	22	532	17	Apolipoprotein N-acyltransferase (acid-inducible gene) transmembrane	I.A.16 proline
SMc01143	0	8	0	15	11	0	34	360	26	Probable heat-inducible transcription repressor protein	II.D.1 amino acyl tRNA synthesis; tRNA modification
SMc01237	1	32	1	31	9	1	75	1264	41	Vitamin B12-dependent ribonucleotide reductase	I.F.10 sugar-nucleotide biosynthesis, conversions
SMc01496	0	2	0	12	4	0	18	437	16	Putative C6 polyol ABC transporter,periplasmic solute-binding component	IV.D.3 carbohydrates, organic acids, alcohols
SMc01861	1	11	0	12	5	0	29	487	17	Probable udp-N-acetylmuramoylalanyl -D-glutamate--2,6-diaminopimelate ligase	I.G.1 electron transport
SMc02344	0	4	0	14	8	0	26	345	22	Putative glycine-betaine and choline ABC transporter,periplasmic solute-binding component	IV.D.3 carbohydrates, organic acids, alcohols
SMc02372	1	9	2	14	9	1	36	430	24	Putative MFS permease	IV.D Transport of small molecules
SMc02433	1	10	1	22	7	0	41	869	29	Probable ATP-dependent protease (heat shock protein)	II.A.4 degradation of proteins, peptides, glycopeptides
SMc02645	0	4	1	12	4	0	21	419	16	Cyclopropane-fatty-acyl synthase	IV.H Nodulation
SMc02796	0	5	0	12	2	0	19	422	14	Probable transcription termination factor Rho protein	II.B.8 DNA - replication, repair, restr./modif.
SMc03783	1	6	1	14	1	1	24	441	16	Putative carboxy-terminal processing protease precursor signal peptide protein	VI.B Hypothetical/Partial similarity
[serV/Smc02409] and [ZIII+]:
SMa0830	3	6	4	9	5	4	31	477	18	NifE nitrogenase molybdenum-cofactor synthesis protein	I.F.6 I.F.6 nitrogen fixation
SMa0773	3	3	7	8	11	6	38	477	25	NoeA host specific nodulation protein	IV.H Nodulation
SMc01267	4	11	1	10	15	4	45	650	29	hypothetical protein	VI.C Hypothetical/Global similarity
SMc03782	0	7	2	9	8	4	30	470	21	Hypothetical signal peptide protein	VI.C Hypothetical/Global similarity
SMc01139	0	9	0	11	15	0	35	515	26	RNA polymerase sigma-54 factor	II.B.6 RNA synthesis, modification , DNA transcription
SMb21446	0	8	1	8	16	0	33	699	24	Isoamylase	II.B.5 polysaccharides - (cytoplasmic)
SMa0462	6	5	5	10	7	4	37	614	21	hypothetical protein	VI.C Hypothetical/Global similarity
SMb21445	1	3	1	10	13	0	28	381	23	Putative DNA topoisomerase I	II.B.8 DNA - replication, repair, restr./modif.
SMa2215	1	4	2	3	4	5	19	256	12	Transcriptional regulator,GntR family	VI.A Not classified regulator
Venn Diagram Figure SX
List	UCU	UCC	UCA	UCG	AGC	AGU	Total_serine	Lenght (nt)	Targeted codons (UCU, UCA, UCC)	Function	Detail-class
[Rare serX/Smc02915] and [Rare serT/Smc01243] and [ZIII+]:
SMa0462	6	5	5	10	7	4	37	614	16	hypothetical protein	VI.C Hypothetical/Global similarity
SMa0774	9	8	6	6	5	3	37	554	23	NoeB host specific nodulation protein	IV.H Nodulation
SMa0815	9	5	6	6	6	3	35	542	20	NifA transcriptional activator	I.F.6 I.F.6 nitrogen fixation
SMa0817	4	6	6	6	4	2	28	436	16	FixC oxidoreductase	I.F.6 I.F.6 nitrogen fixation
SMc03252	6	4	4	8	5	1	28	283	14	Putative glutamate 5-kinase	I.A.16 proline
SMc03287	8	11	9	14	10	5	57	835	28	Probable oxidoreductase,tyrosinase	I Small Molecule Metabolism
SMc03762	7	16	13	26	22	5	89	998	36	Hypothetical transmembrane protein	VI.B Hypothetical/Partial similarity
[Rare serX/Smc02915] and [ZIII+]:
SMa0763	4	3	2	2	3	1	15	216	9	Hypothetical protein	VI.B Hypothetical/Partial similarity
SMb20515	5	7	3	20	28	6	69	1162	15	Putative methyltransferase	IV.C Mobility chemotaxis
SMc00765	4	12	0	16	23	3	58	842	16	Probable methyl-accepting chemotaxis protein	IV.C Mobility chemotaxis
SMc01267	4	11	1	10	15	4	45	650	16	hypothetical protein	VI.C Hypothetical/Global similarity
SMc02406	6	31	2	26	41	6	112	1412	39	Hypothetical protein	VI.B Hypothetical/Partial similarity
[Rare serT/Smc01243] and [ZIII+]:
SMa0773	3	3	7	8	11	6	38	477	13	NoeA host specific nodulation protein	IV.H Nodulation
SMa0814	1	3	4	7	3	2	20	491	8	NifB FeMo cofactor biosynthesis protein	I.F.6 I.F.6 nitrogen fixation
SMa0830	3	6	4	9	5	4	31	477	13	NifE nitrogenase molybdenum-cofactor synthesis protein	I.F.6 I.F.6 nitrogen fixation
SMa1209	2	12	8	22	11	2	57	758	22	FixI1 ATPase	I.G.1 electron transport
SMb20333	1	15	5	20	12	0	53	663	21	Choline-glycine betaine transporter induced by an osmotic shock	IV.D.3 carbohydrates, organic acids, alcohols
SMb20841	0	8	5	3	4	0	20	277	13	hypothetical protein	VI.C Hypothetical/Global similarity
SMc01554	2	6	5	3	4	0	20	300	13	hypothetical protein	VI.C Hypothetical/Global similarity

## Sheet: Lists of genes of Fig S3
Lists of genes specifically expressed in the fixation zone of the nodule from Fig. S3
A threshold was established for each list. The selected genes that are overexpressed in Zone III (ZIII+) have a minimum of 1500 reads. The proteins carrying the codons decoded by the tRNASer possess a minimum of 12 frequent or 4 rare codons. The tRNAs specified by serX gene and by serV can decode two codons, one rare and one frequent. The two conditions were pooled into the list "serX" and "serV"…
Number of genes with :
ZIII+ ≥1500 reads	serX = (UCC≥12) + (UCU≥4)	Rare serX (UCU≥4)	serT (UCA≥4)	serV =(AGC≥12) + (AGU≥4)	Rare serV (AGU≥4)	serU =(UCG≥12)
171	175	73	86	187	84	264
SMa0825	SMb21548	SMb21548	SMc03762	SMb21548	SMb21548	SMb21548
SMa0815	SMc01708	SMc01708	SMa0875	SMc01708	SMc01708	SMc02867
SMc01857	SMa0774	SMa1146	SMc03268	SMc02406	SMc03286	SMc01829
SMc02656	SMa0815	SMa0774	SMb21548	SMc01710	SMa0364	SMc01708
SMa0830	SMa1146	SMa0815	SMc03287	SMb21543	SMc02721	SMc01237
SMc03780	SMc03268	SMc01710	SMa1209	SMc00986	SMc02406	SMc01710
SMa0765	SMc03287	SMc03287	SMc01710	SMa1548	SMb20515	SMc02249
SMc01226	SMc01710	SMc03268	SMc01708	SMb20079	SMa2117	SMc02759
SMa0810	SMa1819	SMc03762	SMa1680	SMb20515	SMa0773	SMc02406
SMa0762	SMa1092	SMa0525	SMa0773	SMb20868	SMa2107	SMc03762
SMa0773	SMa0525	SMa1092	SMa1662	SMa1662	SMa1814	SMc04205
SMc01428	SMc03762	SMa1819	SMa0464	SMc00765	SMa2385	SMc02644
SMa0814	SMa0015	SMa1103	SMa0774	SMb20356	SMc03287	SMc03048
SMc01030	SMa1103	SMa0015	SMa0298	SMb20973	SMc01710	SMc00827
SMc02655	SMa2193	SMc02406	SMa1789	SMc03762	SMc03762	SMc04444
SMa0827	SMc02798	SMa0875	SMa0815	SMc02633	SMa0665	SMc02726
SMc03839	SMa0875	SMc02798	SMa1776	SMb20404	SMb20990	SMb20769
SMa1223	SMc03252	SMa0462	SMa0817	SMc02867	SMb20835	SMa1662
SMc01267	SMa0462	SMc03252	SMc03286	SMc02726	SMb20447	SMc01491
SMc01858	SMc02406	SMa2193	SMa2193	SMa0875	SMa1789	SMc03971
SMc02434	SMa0590	SMa1548	SMa2241	SMc01829	SMa1913	SMa1789
SMa1220	SMc02039	SMc00954	SMa0592	SMc03959	SMa0306	SMc02369
SMa1225	SMc00954	SMc02661	SMb21543	SMc04146	SMb20868	SMc00074
SMc03251	SMc03269	SMa2025	SMb20333	SMb21211	SMa2215	SMa0875
SMa0769	SMa2025	SMc03269	SMc03269	SMa1591	SMb20937	SMc01104
SMa0829	SMc02661	SMa1591	SMa1591	SMa1556	SMb21045	SMa1209
SMc02756	SMa2393	SMb20515	SMc04205	SMc01611	SMc00150	SMb20017
SMc01237	SMa1548	SMa2393	SMa1485	SMc01104	SMb21251	SMb21320
SMc02051	SMb20495	SMc02039	SMa0462	SMa0579	SMb20164	SMb20155
SMc01118	SMa1959	SMb20495	SMc02039	SMb21499	SMc02799	SMc02433
SMa0817	SMa1591	SMa1959	SMa1523	SMb21536	SMb20499	SMb20515
SMc01450	SMb20515	SMa0590	SMb21239	SMc02756	SMa1103	SMb20049
SMa0774	SMa0950	SMc02249	SMc01554	SMc02721	SMa0462	SMb20356
SMa0763	SMa1754	SMb21543	SMb21168	SMc04205	SMa1591	SMa2333
SMc01957	SMa0763	SMc03148	SMb20841	SMa1523	SMc02661	SMb20333
SMa0771	SMa2165	SMb21070	SMa2197	SMc02403	SMb21543	SMc04460
SMa0811	SMa0817	SMb20986	SMa1311	SMa2327	SMa1523	SMc04018
SMa0772	SMa1142	SMa1754	SMb21065	SMb20829	SMb20986	SMb20986
SMc02435	SMa0414	SMa1315	SMa1302	SMc02249	SMc01267	SMb21309
SMc02654	SMa0665	SMc00765	SMa1916	SMc02370	SMb21063	SMa0002
SMc02652	SMb21067	SMc03959	SMa1606	SMc03971	SMa1662	SMb21542
SMb20947	SMb21053	SMa0414	SMb20835	SMb21309	SMa0830	SMc03147
SMc00289	SMc02187	SMc01267	SMb20936	SMc02759	SMa2199	SMc03054
SMc03782	SMc03148	SMc00873	SMb20462	SMb20364	SMc03285	SMc02086
SMc02780	SMa2395	SMa0857	SMc01177	SMb21446	SMb20079	SMb21370
SMa0831	SMb21070	SMa0950	SMa1548	SMb20838	SMa1364	SMc00339
SMc03252	SMb20814	SMa2117	SMa0525	SMc03148	SMc04316	SMc02227
SMc01859	SMb21231	SMa1523	SMc00954	SMa0464	SMc00592	SMb20685
SMc04043	SMb21029	SMb20990	SMa0002	SMc01267	SMa2237	SMb20351
SMc00561	SMc00873	SMa0817	SMa1092	SMb21556	SMb20231	SMb20164
SMb20820	SMa1954	SMb21053	SMc03959	SMa1776	SMa1556	SMb20868
SMa0123	SMa1594	SMa0185	SMa2025	SMc03102	SMb20460	SMc02633
SMc03781	SMa2117	SMa0665	SMa0950	SMb21022	SMc02596	SMb20391
SMa1211	SMa0857	SMa2395	SMa2117	SMb21313	SMb20472	SMb20335
SMc02983	SMb20990	SMa1142	SMa1691	SMb20698	SMb20010	SMc01648
SMc01860	SMa0185	SMa2165	SMa1483	SMc01860	SMa1362	SMa0612
SMc01114	SMc02249	SMa1954	SMc03252	SMc03087	SMa1595	SMc04362
SMc02407	SMa0785	SMa0785	SMb21053	SMc01139	SMc00677	SMc02588
SMc00764	SMb20912	SMb20829	SMa0185	SMc02297	SMb20870	SMc00093
SMb20818	SMa1315	SMb21063	SMb21251	SMa1844	SMc00975	SMc00561
SMc03015	SMa0723	SMb20394	SMa1142	SMc01491	SMc02710	SMc00563
SMc02088	SMc01184	SMb21067	SMa0830	SMc00954	SMa2203	SMa0525
SMa1087	SMc03959	SMa0607	SMb20487	SMb21320	SMb20404	SMb20102
SMa0819	SMc01267	SMc02187	SMa1070	SMb20986	SMb20069	SMb20345
SMb20592	SMa0316	SMa0316	SMa2199	SMa1315	SMa1536	SMb20342
SMc01139	SMb21063	SMa0763	SMa1337	SMc00339	SMb21050	SMc02415
SMc01035	SMb20986	SMb21029	SMa2408	SMc02415	SMc05018	SMb20937
SMa1209	SMa0607	SMc01184	SMa2061	SMc00074	SMb21309	SMc04316
SMc02433	SMa1523	SMb20814	SMc02297	SMc03942	SMa0579	SMc00592
SMc01037	SMb21543	SMb21231	SMa1731	SMc00110	SMc02633	SMc00975
SMc02255	SMb20829	SMa0723	SMa2127	SMb20049	SMb21078	SMa0579
SMa1924	SMc00765	SMb20912	SMa1939	SMb20386	SMc02349	SMc03268
SMc00932	SMb20394	SMa1594	SMb20485	SMc00679	SMb20152	SMc00765
SMc02730	SMc01237		SMc04283	SMc01492	SMc03782	SMb21499
SMb21446	SMc03007		SMb21052	SMc01671	SMc04250	SMb20153
SMa0124	SMc01829		SMa0890	SMa1789	SMa1321	SMb21534
SMc00277	SMc01491		SMa0814	SMc00677	SMa0179	SMb20116
SMc03243	SMc04444		SMa0429	SMc03048	SMc03164	SMc01663
SMb22012	SMb21320		SMa2207	SMc04018	SMc01438	SMc03007
SMb23377	SMc00296		SMa0260	SMb21542	SMb21290	SMa1146
SMc02653	SMc01647		SMb21534	SMc03298	SMa2014	SMb20364
SMc02524	SMc02369		SMa2323	SMb20152	SMa1087	SMc02659
SMc02503	SMc01104		SMa0640	SMb21162	SMa0998	SMc03047
SMc00646	SMa1860		SMa1726	SMa1362	SMa2209	SMa1483
SMc00078	SMb20984		SMa0436	SMc00990		SMb21301
SMc00765	SMc02756		SMa1746	SMb21278		SMb20312
SMc04452	SMc03971			SMb21445		SMb20359
SMc01554	SMc03054			SMb20093		SMa2331
SMc01203	SMc02370			SMa0367		SMa2408
SMa0766	SMc02867			SMb20625		SMc04407
SMa1132	SMc04316			SMb20345		SMb21543
SMa0462	SMc00986			SMb21070		SMc05018
SMc01496	SMb21165			SMc02086		SMa1556
SMc02406	SMa1662			SMb20333		SMa1315
SMc01819	SMb20079			SMc01665		SMa1434
SMc03250	SMa1680			SMc00975		SMb21211
SMc02372	SMc00592			SMb20932		SMc00873
SMc00074	SMb20345			SMa1488		SMb21174
SMa0125	SMb20116			SMc04207		SMb20503
SMb21445	SMc02086			SMb20132		SMb21313
SMc01856	SMc01666			SMc03926		SMc01128
SMc01266	SMc00093			SMc01128		SMc01755
SMb21301	SMc00476			SMc02386		SMb20598
SMc02651	SMc04347			SMc00602		SMb21536
SMb20331	SMb20164			SMb20975		SMc04347
SMb20335	SMa0464			SMa0011		SMc02543
SMc01043	SMb21655			SMb20213		SMc01987
SMa0232	SMa1789			SMa1937		SMa1582
SMc03762	SMa0002			SMc01983		SMc02342
SMc02645	SMa2385			SMb21585		SMc01662
SMc03783	SMb20333			SMc03147		SMc02776
SMc02391	SMc05018			SMc00884		SMc01143
SMc03287	SMc00339			SMb21374		SMb20338
SMc00144	SMb21309			SMb20499		SMc03032
SMc01111	SMb21644			SMb21370		SMc00033
SMb21455	SMc02726			SMc01265		SMb20634
SMc02351	SMa0298			SMc04280		SMc02721
SMc00722	SMa1579			SMa1957		SMc03287
SMc01829	SMc03243			SMa1541		SMa1591
SMb20951	SMb21037			SMc00033		SMb20404
SMa0835	SMb21040			SMb21636		SMc00986
SMc02789	SMc02721			SMa1869		SMb21040
SMa0572	SMb20284			SMa2103		SMb21165
SMc02858	SMa0380			SMc01636		SMa1579
SMc02855	SMc03242			SMa1536		SMc00481
SMa0851	SMc01663			SMb20017		SMc02027
SMc01140	SMa0302			SMa0977		SMa1691
SMc02250	SMc01640			SMb21039		SMc00550
SMa1798	SMc00975			SMc03146		SMc00478
SMb20841	SMc04147			SMc00478		SMc03102
SMc01451	SMc02337			SMc03286		SMc03942
SMc02374	SMc01648			SMa0364		SMb20103
SMc03248	SMc04460			SMa2385		SMc02372
SMc01865	SMb20364			SMa2117		SMc03087
SMb20039	SMc01665			SMa1814		SMc00122
SMb20515	SMc01030			SMa2107		SMa1415
SMa1207	SMa1573			SMa0773		SMc04386
SMc02139	SMc02543			SMc03287		SMc02892
SMc01038	SMb20342			SMb20164		SMc03783
SMb21521	SMb20950			SMa0306		SMb20502
SMc01106	SMc04207			SMb20447		SMa1541
SMa6027	SMc00677			SMb20990		SMc02729
SMc01452	SMb20895			SMb21251		SMc03807
SMb20819	SMb20886			SMa0665		SMa1421
SMa1134	SMc03068			SMc00150		SMc01661
SMc02796	SMb21103			SMb20937		SMc00886
SMc00451	SMb20359			SMa1913		SMb20394
SMc01112	SMb20132			SMb21045		SMc04397
SMb20333	SMc02659			SMb20835		SMc03167
SMb20539	SMa0579			SMa2215		SMa0224
SMc03841	SMc00481			SMc02799		SMb21488
SMc01861	SMc02759			SMc04316		SMc00990
SMa2215	SMb20365			SMc00592		SMc02344
SMc01828	SMc04390			SMc02661		SMc01115
SMc00827	SMa1209			SMc05018		SMb21530
SMc02344	SMb21174			SMa1103		SMa2117
SMa6001	SMb20932			SMa0462		SMb20079
SMc02443	SMa1488			SMc02349		SMa1103
SMc01036	SMc01642			SMc03164		SMa1523
SMc01456	SMc02852			SMa0830		SMb20472
SMc00911	SMc02546			SMa2237		SMc01438
SMa1213	SMc01987			SMb20460		SMa1087
SMc02080	SMc02417			SMb21063		SMc01860
SMc01862	SMb20115			SMb20472		SMa2061
SMb21300	SMb20356			SMa2199		SMa0298
SMb21647	SMc01846			SMb20231		SMa1198
SMa1136	SMc01608			SMb20010		SMb20718
SMc02867	SMc01716			SMc03782		SMa0796
SMa5036	SMc04383			SMa1364		SMc00807
SMc01143	SMc02080			SMc02710		SMc02756
SMc01107	SMc02027			SMc01438		SMc03959
	SMc00561			SMa1087		SMc01640
	SMc03047			SMc03285		SMc04390
	SMb20769			SMc04250		SMa0015
	SMc02633			SMc02596		SMb21422
				SMa2203		SMb20444
				SMb20870		SMc04249
				SMa1321		SMa1509
				SMb20069		SMc00261
				SMb21290		SMa1500
				SMa0998		SMb21162
				SMb21050		SMc03104
				SMa0179		SMc00077
				SMa1595		SMc01492
				SMb21078		SMc02436
				SMa2209		SMa1302
				SMa2014		SMc02585
						SMa1641
						SMc03242
						SMb21644
						SMc02325
						SMa0857
						SMb20407
						SMa1552
						SMb21237
						SMc00620
						SMa1288
						SMc04137
						SMc04122
						SMa1406
						SMc01654
						SMc04293
						SMc02044
						SMc00772
						SMc01135
						SMa1440
						SMb20267
						SMb20499
						SMb20932
						SMa1485
						SMb21308
						SMa2327
						SMc02403
						SMb20975
						SMa0827
						SMc02905
						SMc01611
						SMc02081
						SMb20485
						SMb20842
						SMc04056
						SMa1308
						SMc03148
						SMc02370
						SMc01647
						SMb20115
						SMc01566
						SMa0829
						SMb21575
						SMa0664
						SMc04146
						SMb20673
						SMa2353
						SMb20213
						SMa1959
						SMb20346
						SMc01256
						SMb20035
						SMb20538
						SMb21102
						SMc04384
						SMc01111
						SMc02414
						SMb21655
						SMc02852
						SMc02417
						SMb21103
						SMc01861
						SMa1864
						SMc00884
						SMb20659
						SMb21604
						SMb20423
						SMb20042
						SMa2211
						SMc03025
						SMc01043
						SMc02796
						SMb21531
						SMa1060
						SMc01646
						SMc02645
						SMc02814
						SMc01496
