# Supplementary material for: VapC10 toxin of the legume symbiont Sinorhizobium meliloti targets tRNASer and controls intracellular lifestyle
Source: ISME J. 2024 Jan 29;18(1):wrae015. doi: 10.1093/ismejo/wrae015 (PMC10945364; doi:10.1093/ismejo/wrae015)
Supplement: File_S2_Lists_of_genes_S_meliloti_proteome_wrae015 [file file_s2_lists_of_genes_s_meliloti_proteome_wrae015.xlsx]

## Sheet: Feuil1
File S2. Lists of genes encoding proteins potentially impacted by VapC10 activity on the 6314 genes of the S. meliloti proteome
	≥ 12 UCC	≥ 4 UCU	≥ 4 UCA
	Common SmSerX	Rare SmSerX	Rare SmSerT
	SMa0002	SMa0015	SMa0002
	SMa0163	SMa0137	SMa0034
	SMa0199	SMa0146	SMa0091
	SMa0257	SMa0185	SMa0136
	SMa0298	SMa0316	SMa0137
	SMa0302	SMa0414	SMa0185
	SMa0380	SMa0462	SMa0226
	SMa0464	SMa0470	SMa0260
	SMa0525	SMa0498	SMa0270
	SMa0579	SMa0525	SMa0286
	SMa0621	SMa0590	SMa0298
	SMa0875	SMa0601	SMa0307
	SMa0929	SMa0607	SMa0329
	SMa0934	SMa0665	SMa0429
	SMa0939	SMa0682	SMa0436
	SMa1013	SMa0684	SMa0462
	SMa1146	SMa0695	SMa0464
	SMa1179	SMa0723	SMa0470
	SMa1182	SMa0748	SMa0525
	SMa1209	SMa0763	SMa0592
	SMa1236	SMa0774	SMa0626
	SMa1315	SMa0785	SMa0630
	SMa1389	SMa0815	SMa0640
	SMa1414	SMa0817	SMa0678
	SMa1473	SMa0857	SMa0680
	SMa1478	SMa0875	SMa0682
	SMa1488	SMa0892	SMa0684
	SMa1548	SMa0950	SMa0690
	SMa1573	SMa1001	SMa0773
	SMa1579	SMa1076	SMa0774
	SMa1662	SMa1092	SMa0814
	SMa1680	SMa1103	SMa0815
	SMa1683	SMa1128	SMa0817
	SMa1684	SMa1142	SMa0830
	SMa1754	SMa1146	SMa0861
	SMa1760	SMa1158	SMa0875
	SMa1789	SMa1162	SMa0890
	SMa1860	SMa1229	SMa0929
	SMa2294	SMa1301	SMa0939
	SMa2313	SMa1315	SMa0950
	SMa2385	SMa1523	SMa0990
	SMa2414	SMa1548	SMa1070
	SMb20012	SMa1587	SMa1084
	SMb20023	SMa1591	SMa1092
	SMb20070	SMa1594	SMa1128
	SMb20079	SMa1597	SMa1142
	SMb20108	SMa1646	SMa1155
	SMb20115	SMa1684	SMa1209
	SMb20116	SMa1696	SMa1302
	SMb20132	SMa1735	SMa1311
	SMb20141	SMa1750	SMa1337
	SMb20144	SMa1754	SMa1381
	SMb20164	SMa1819	SMa1483
	SMb20248	SMa1875	SMa1485
	SMb20269	SMa1884	SMa1523
	SMb20284	SMa1945	SMa1548
	SMb20333	SMa1954	SMa1558
	SMb20342	SMa1959	SMa1561
	SMb20345	SMa2025	SMa1591
	SMb20356	SMa2117	SMa1606
	SMb20359	SMa2139	SMa1617
	SMb20364	SMa2165	SMa1632
	SMb20365	SMa2193	SMa1646
	SMb20406	SMa2245	SMa1657
	SMb20450	SMa2377	SMa1662
	SMb20481	SMa2391	SMa1680
	SMb20574	SMa2393	SMa1684
	SMb20595	SMa2395	SMa1691
	SMb20605	SMa2414	SMa1697
	SMb20609	SMa5033	SMa1726
	SMb20614	SMa6038	SMa1731
	SMb20622	SMb20044	SMa1737
	SMb20652	SMb20246	SMa1746
	SMb20724	SMb20394	SMa1747
	SMb20755	SMb20450	SMa1776
	SMb20757	SMb20467	SMa1789
	SMb20769	SMb20495	SMa1833
	SMb20775	SMb20515	SMa1884
	SMb20810	SMb20523	SMa1916
	SMb20815	SMb20536	SMa1939
	SMb20824	SMb20574	SMa1952
	SMb20846	SMb20595	SMa1961
	SMb20886	SMb20810	SMa2012
	SMb20895	SMb20814	SMa2025
	SMb20902	SMb20824	SMa2059
	SMb20932	SMb20829	SMa2061
	SMb20950	SMb20852	SMa2063
	SMb20984	SMb20892	SMa2097
	SMb20986	SMb20912	SMa2117
	SMb21037	SMb20986	SMa2119
	SMb21040	SMb20990	SMa2127
	SMb21070	SMb21029	SMa2189
	SMb21087	SMb21036	SMa2193
	SMb21094	SMb21053	SMa2197
	SMb21103	SMb21062	SMa2199
	SMb21165	SMb21063	SMa2207
	SMb21174	SMb21067	SMa2241
	SMb21191	SMb21070	SMa2243
	SMb21201	SMb21076	SMa2245
	SMb21240	SMb21079	SMa2293
	SMb21260	SMb21221	SMa2294
	SMb21269	SMb21231	SMa2295
	SMb21287	SMb21240	SMa2323
	SMb21298	SMb21298	SMa2339
	SMb21309	SMb21336	SMa2377
	SMb21319	SMb21509	SMa2408
	SMb21320	SMb21543	SMb20333
	SMb21424	SMb21548	SMb20395
	SMb21498	SMb21566	SMb20462
	SMb21543	SMc00185	SMb20485
	SMb21548	SMc00190	SMb20487
	SMb21578	SMc00765	SMb20514
	SMb21644	SMc00873	SMb20541
	SMb21655	SMc00954	SMb20552
	SMc00024	SMc01184	SMb20803
	SMc00025	SMc01267	SMb20804
	SMc00028	SMc01708	SMb20807
	SMc00038	SMc01710	SMb20810
	SMc00093	SMc01742	SMb20812
	SMc00100	SMc01761	SMb20815
	SMc00185	SMc01772	SMb20824
	SMc00190	SMc01786	SMb20835
	SMc00296	SMc01990	SMb20841
	SMc00322	SMc02039	SMb20843
	SMc00324	SMc02060	SMb20862
	SMc00339	SMc02072	SMb20869
	SMc00366	SMc02146	SMb20910
	SMc00401	SMc02152	SMb20931
	SMc00471	SMc02154	SMb20936
	SMc00475	SMc02155	SMb21048
	SMc00476	SMc02187	SMb21052
	SMc00481	SMc02230	SMb21053
	SMc00488	SMc02249	SMb21056
	SMc00500	SMc02264	SMb21057
	SMc00525	SMc02295	SMb21062
	SMc00530	SMc02300	SMb21065
	SMc00561	SMc02328	SMb21073
	SMc00590	SMc02406	SMb21086
	SMc00592	SMc02661	SMb21168
	SMc00611	SMc02798	SMb21239
	SMc00619	SMc03096	SMb21241
	SMc00644	SMc03148	SMb21251
	SMc00677	SMc03193	SMb21385
	SMc00701	SMc03252	SMb21534
	SMc00762	SMc03259	SMb21543
	SMc00765	SMc03268	SMb21548
	SMc00775	SMc03269	SMb21578
	SMc00776	SMc03287	SMc00158
	SMc00851	SMc03761	SMc00190
	SMc00852	SMc03762	SMc00291
	SMc00897	SMc03765	SMc00954
	SMc00908	SMc03766	SMc01095
	SMc00948	SMc03767	SMc01177
	SMc00954	SMc03877	SMc01205
	SMc00975	SMc03959	SMc01363
	SMc00986	SMc04010	SMc01551
	SMc00991	SMc04176	SMc01554
	SMc00992	SMc04204	SMc01708
	SMc01030	SMc04236	SMc01710
	SMc01031	SMc04288	SMc01818
	SMc01095	SMc04311	SMc02039
	SMc01104	SMc04438	SMc02152
	SMc01124		SMc02153
	SMc01192		SMc02154
	SMc01215		SMc02203
	SMc01231		SMc02230
	SMc01235		SMc02295
	SMc01237		SMc02297
	SMc01316		SMc02428
	SMc01317		SMc03252
	SMc01334		SMc03253
	SMc01336		SMc03268
	SMc01359		SMc03269
	SMc01364		SMc03277
	SMc01365		SMc03286
	SMc01375		SMc03287
	SMc01432		SMc03761
	SMc01454		SMc03762
	SMc01457		SMc03765
	SMc01461		SMc03767
	SMc01491		SMc03959
	SMc01563		SMc04205
	SMc01565		SMc04236
	SMc01597		SMc04283
	SMc01608		SMc06992
	SMc01640
	SMc01642
	SMc01647
	SMc01648
	SMc01663
	SMc01665
	SMc01666
	SMc01708
	SMc01710
	SMc01711
	SMc01716
	SMc01732
	SMc01769
	SMc01829
	SMc01846
	SMc01905
	SMc01907
	SMc01910
	SMc01920
	SMc01935
	SMc01987
	SMc02027
	SMc02057
	SMc02060
	SMc02068
	SMc02080
	SMc02086
	SMc02109
	SMc02152
	SMc02154
	SMc02172
	SMc02181
	SMc02230
	SMc02249
	SMc02265
	SMc02273
	SMc02292
	SMc02322
	SMc02337
	SMc02363
	SMc02365
	SMc02368
	SMc02369
	SMc02370
	SMc02406
	SMc02417
	SMc02428
	SMc02432
	SMc02482
	SMc02496
	SMc02543
	SMc02546
	SMc02580
	SMc02606
	SMc02633
	SMc02659
	SMc02661
	SMc02691
	SMc02705
	SMc02721
	SMc02725
	SMc02726
	SMc02756
	SMc02759
	SMc02760
	SMc02782
	SMc02804
	SMc02829
	SMc02850
	SMc02852
	SMc02856
	SMc02857
	SMc02867
	SMc02881
	SMc02909
	SMc02914
	SMc02986
	SMc03007
	SMc03037
	SMc03047
	SMc03049
	SMc03054
	SMc03063
	SMc03068
	SMc03096
	SMc03097
	SMc03112
	SMc03148
	SMc03178
	SMc03179
	SMc03242
	SMc03243
	SMc03761
	SMc03762
	SMc03808
	SMc03838
	SMc03846
	SMc03854
	SMc03857
	SMc03895
	SMc03971
	SMc03978
	SMc03991
	SMc04010
	SMc04012
	SMc04028
	SMc04036
	SMc04057
	SMc04085
	SMc04089
	SMc04090
	SMc04131
	SMc04147
	SMc04148
	SMc04176
	SMc04207
	SMc04212
	SMc04231
	SMc04236
	SMc04255
	SMc04303
	SMc04316
	SMc04347
	SMc04351
	SMc04382
	SMc04383
	SMc04389
	SMc04390
	SMc04399
	SMc04444
	SMc04450
	SMc04460
	SMc05018
